# Supplementary material for: TP5: A Novel Therapeutic Approach Targeting Aberrant and Hyperactive CDK5/p25 for the Treatment of Colorectal Carcinoma
Source: Int J Mol Sci. 2023 Jul 21;24(14):11733. doi: 10.3390/ijms241411733 (PMC10380212; doi:10.3390/ijms241411733)
Supplement: Supplementary file 1 [file ijms-24-11733-s001.zip]

Archive with 1 entries (1 files):
- ijms-2450249-supplementary.pdf
